# Supplementary material for: Identification of Methylated Genes Associated with Aggressive Clinicopathological Features in Mantle Cell Lymphoma
Source: PLoS One. 2011 May 16;6(5):e19736. doi: 10.1371/journal.pone.0019736 (PMC3095614; doi:10.1371/journal.pone.0019736)
Supplement: Table S2 — Candidate genes containing CpG islands localized to autosomal chromosomes. In bold and underlined genes validated in MCL cell lines. (XLS) [file pone.0019736.s002.xls]

## Sheet: Sheet1
Supplementary Table S2. Candidate genes containing CpG islands localized to autosomal chromosomes. In bold and underlined genes validated in MCL cell lines.
Gene Symbol	Probe Set ID	Gene Title	Chromosomal Location
A2BP1	235070_at	ataxin 2-binding protein 1	16p13.3
ACTN1	208636_at	actinin, alpha 1	14q24.1-q24.2|14q24|14q22-q24
ADRB1	229309_at	adrenergic, beta-1-, receptor	10q24-q26
AGXT2L1	221008_s_at	alanine-glyoxylate aminotransferase 2-like 1	4q25
AHR	202820_at	aryl hydrocarbon receptor	7p15
AKD2	1552299_at	adenylate kinase domain containing 2	6q21
ALDH1L2	231202_at	Aldehyde dehydrogenase 1 family, member L2	12q23.3
ALPPL2	210431_at	alkaline phosphatase, placental-like 2	2q37
ANKRD57	219496_at	ankyrin repeat domain 57	2q13
	227034_at
ANXA3	209369_at	annexin A3	4q13-q22
AP4E1	220229_s_at	adaptor-related protein complex 4, epsilon 1 subunit	15q21.2
APLP1	209462_at	amyloid beta (A4) precursor-like protein 1	19q13.1
APOE	212884_x_at	apolipoprotein E	19q13.2
APP	214953_s_at	amyloid beta (A4) precursor protein	21q21.2|21q21.3
ASAP3	219103_at	ArfGAP with SH3 domain, ankyrin repeat and PH domain 3	1p36.12
ATP5S	238799_at	ATP synthase, H+ transporting, mitochondrial F0 complex, subunit s (factor B)	14q22.1
BRDT	206787_at	bromodomain, testis-specific	1p22.1
CA4	206208_at	carbonic anhydrase IV	17q23
CAMK2N2	230706_s_at	calcium/calmodulin-dependent protein kinase II inhibitor 2	3q27.1
CBLN2	242301_at	cerebellin 2 precursor	18q22.3
CCDC144A	1561477_at	coiled-coil domain containing 144A	17p11.2
CCNA1	205899_at	cyclin A1	13q12.3-q13
CCND2	200952_s_at	cyclin D2	12p13
CCPG1	221156_x_at	cell cycle progression 1	15q21.1
	221511_x_at
CDC14B	221556_at	CDC14 cell division cycle 14 homolog B (S. cerevisiae)	9q22.33
	234605_at
CDC42EP5	227850_x_at	CDC42 effector protein (Rho GTPase binding) 5	19q13.42
CDH1	201131_s_at	cadherin 1, type 1, E-cadherin (epithelial)	16q22.1
CDKN2B	236313_at	cyclin-dependent kinase inhibitor 2B (p15, inhibits CDK4)	9p21
CGNL1	225817_at	cingulin-like 1	15q21.3
CHST13	239647_at	carbohydrate (chondroitin 4) sulfotransferase 13	3q21.3
CMTM6	1565657_at	CKLF-like MARVEL transmembrane domain containing 6	3p22.3
CNTN1	1554784_at	contactin 1	12q11-q12
CNTNAP3	233202_at	contactin associated protein-like 3	9p13.1
COL1A1	1556499_s_at	collagen, type I, alpha 1	17q21.33
COMP	205713_s_at	cartilage oligomeric matrix protein	19p13.1
COX11	214277_at	COX11 homolog, cytochrome c oxidase assembly protein (yeast)	17q22
COX8C	231487_at	cytochrome c oxidase subunit 8C	14q32.13
CPM	206100_at	carboxypeptidase M	12q14.3
	235706_at
	243403_x_at
CREB5	232555_at	CAMP responsive element binding protein 5	7p15.1
CRIM1	202552_s_at	cysteine rich transmembrane BMP regulator 1 (chordin-like)	2p21
CRIP2	208978_at	cysteine-rich protein 2	14q32.3
CRISPLD2	221541_at	cysteine-rich secretory protein LCCL domain containing 2	16q24.1
CSMD1	1553405_a_at	CUB and Sushi multiple domains 1	8p23.2
	231223_at
	241960_at
CTCFL	1552368_at	CCCTC-binding factor (zinc finger protein)-like	20q13.31
CTGF	209101_at	connective tissue growth factor	6q23.1
CTTN	201059_at	cortactin	11q13
CYB561	209163_at	cytochrome b-561	17q11-qter
CYP1B1	202437_s_at	cytochrome P450, family 1, subfamily B, polypeptide 1	2p21
DAZL	206588_at	deleted in azoospermia-like	3p24.3
DDX43	220004_at	DEAD (Asp-Glu-Ala-Asp) box polypeptide 43	6q12-q13
DEPDC4	1553365_at	DEP domain containing 4	12q23.1
DEPDC7	228293_at	DEP domain containing 7	11p13
DNAJC28	220372_at	DnaJ (Hsp40) homolog, subfamily C, member 28	21q22.11
DOCK5	230207_s_at	Dedicator of cytokinesis 5	8p21.2
DUSP4	204015_s_at	dual specificity phosphatase 4	8p12-p11
DUSP6	208892_s_at	dual specificity phosphatase 6	12q22-q23
EFNB2	202668_at	ephrin-B2	13q33
EGR2	205249_at	early growth response 2	10q21.1
EID3	231292_at	EP300 interacting inhibitor of differentiation 3	12q23-q24.1
ELAVL2	228260_at	ELAV (embryonic lethal, abnormal vision, Drosophila)-like 2 (Hu antigen B)	9p21
ELOVL3	234513_at	elongation of very long chain fatty acids (FEN1/Elo2, SUR4/Elo3, yeast)-like 3	10q24.32
EMP2	204975_at	epithelial membrane protein 2	16p13.2
	225079_at
ENOSF1	204143_s_at	enolase superfamily member 1	18p11.32
ENPP3	232737_s_at	ectonucleotide pyrophosphatase/phosphodiesterase 3	6q22
EPB41L5	220977_x_at	erythrocyte membrane protein band 4.1 like 5	2q14.2
ERBB3	202454_s_at	v-erb-b2 erythroblastic leukemia viral oncogene homolog 3 (avian)	12q13
	226213_at
ERC2	213938_at	ELKS/RAB6-interacting/CAST family member 2	3p14.3
ETV5	231083_at	Ets variant 5	3q28
EVI1	221884_at	ecotropic viral integration site 1	3q24-q28
FAM101B	226876_at	family with sequence similarity 101, member B	17p13
	226905_at
FAM123A	230496_at	family with sequence similarity 123A	13q12.13
FAM174B	51158_at	family with sequence similarity 174, member B	15q26.1
FES	205418_at	feline sarcoma oncogene	15q26.1
FGFR3	204379_s_at	fibroblast growth factor receptor 3	4p16.3
FKBP1B	206857_s_at	FK506 binding protein 1B, 12.6 kDa	2p23.3
FKBP7	223667_at	FK506 binding protein 7	2q31.2
FOXC1	1553613_s_at	forkhead box C1	6p25
FOXP2	1555352_at	forkhead box P2	7q31
FRMD3	230645_at	FERM domain containing 3	9q21.32
FYN	212486_s_at	FYN oncogene related to SRC, FGR, YES	6q21
G0S2	213524_s_at	G0/G1switch 2	1q32.2|1q32.2-q41
GAL	214240_at	galanin prepropeptide	11q13.2
GALNAC4S-6ST	203066_at	B cell RAG associated protein	10q26
GALNT10	220296_at	UDP-N-acetyl-alpha-D-galactosamine:polypeptide N-acetylgalactosaminyltransferase 10 (GalNAc-T10)	5q33.2
GATA3	209604_s_at	GATA binding protein 3	10p15
GLDC	204836_at	glycine dehydrogenase (decarboxylating)	9p22
GLI3	227376_at	GLI family zinc finger 3	7p13
GLT25D2	209883_at	glycosyltransferase 25 domain containing 2	1q25
GOLIM4	204324_s_at	golgi integral membrane protein 4	3q26.2
GPR133	232267_at	G protein-coupled receptor 133	12q24.33
GPR158	232195_at	G protein-coupled receptor 158	10p12.1
GPX3	201348_at	glutathione peroxidase 3 (plasma)	5q23
GRHL1	1552685_a_at	grainyhead-like 1 (Drosophila)	2p25.1
GSTM3	202554_s_at	glutathione S-transferase mu 3 (brain)	1p13.3
HAL	206643_at	histidine ammonia-lyase	12q22-q24.1
HBA1 /// HBA2	214414_x_at	hemoglobin, alpha 1 /// hemoglobin, alpha 2	16p13.3
HCG11	1557167_at	HLA complex group 11	6p21
HCN1	1556351_at	hyperpolarization activated cyclic nucleotide-gated potassium channel 1	5p12
HECW1	210331_at	HECT, C2 and WW domain containing E3 ubiquitin protein ligase 1	7p14.1-p13
HES1	203394_s_at	hairy and enhancer of split 1, (Drosophila)	3q28-q29
HLX	214438_at	H2.0-like homeobox	1q41-q42.1
HOPX	211597_s_at	HOP homeobox	4q11-q12
HOXA9	209905_at	homeobox A9	7p15-p14
	214651_s_at
HOXB6	205366_s_at	homeobox B6	17q21.3
HOXB9	226461_at	homeobox B9	17q21.3
HSPA1A	200799_at	heat shock 70kDa protein 1A	6p21.3
IFFO2	225615_at	intermediate filament family orphan 2	1p36.13
IFT74	219174_at	intraflagellar transport 74 homolog (Chlamydomonas)	9p21.2
IGF2BP2	218847_at	insulin-like growth factor 2 mRNA binding protein 2	3q27.2
IGSF9	229276_at	immunoglobulin superfamily, member 9	1q22-q23
IL17RD	229263_at	interleukin 17 receptor D	3p14.3
ITGA9	227297_at	integrin, alpha 9	3p21.3
ITPKC	213076_at	inositol 1,4,5-trisphosphate 3-kinase C	19q13.1
JAK1	240613_at	Janus kinase 1 (a protein tyrosine kinase)	1p32.3-p31.3
JAK2	1562031_at	Janus kinase 2	9p24
KCNK9	238870_at	Potassium channel, subfamily K, member 9	8q24.3
KCNS3	205968_at	potassium voltage-gated channel, delayed-rectifier, subfamily S, member 3	2p24
KCTD12	212192_at	potassium channel tetramerisation domain containing 12	13q22.3
KRT12	207811_at	keratin 12	17q12
LAMP3	205569_at	lysosomal-associated membrane protein 3	3q26.3-q27
LAPTM4B	208767_s_at	lysosomal protein transmembrane 4 beta	8q22.1
	214039_s_at
LDLRAD3	234985_at	low density lipoprotein receptor class A domain containing 3	11p13
LGALS3	208949_s_at	lectin, galactoside-binding, soluble, 3	14q21-q22
LIN28B	229349_at	lin-28 homolog B (C. elegans)	6q21
LOC100132832 /// LOC441259 /// LOC730324 /// PMS2L1 /// PMS2L2 /// PMS2L5	215410_at	postmeiotic segregation increased 2-like 5-like /// PMS2 postmeiotic segregation increased 2 (S. cerevisiae)-like /// similar to postmeiotic segregation increased 2-like 2 /// postmeiotic segregation increased 2-like 1 pseudogene /// postmeiotic segregation increased 2-like 2 pseudogene /// postmeiotic segregation increased 2-like 5	7q11-q22 /// 7q11.23 /// 7q22.1
LOC285359 /// PDCL3	243049_at	phosducin-like 3 pseudogene /// phosducin-like 3	2q11.2 /// 3q12.3
LOC729355 /// TP53TG3	220167_s_at	similar to TP53TG3 protein /// TP53 target 3	16p11.2 /// 16p13
LRRC16A	230793_at	leucine rich repeat containing 16A	6p22.2
MAEL	229475_at	maelstrom homolog (Drosophila)	1q24.1
MAL	204777_s_at	mal, T-cell differentiation protein	2cen-q13
MAP2	225540_at	microtubule-associated protein 2	2q34-q35
MAP6	228448_at	microtubule-associated protein 6	11q13.5
MATN2	202350_s_at	matrilin 2	8q22
MCAM	209087_x_at	melanoma cell adhesion molecule	11q23.3
MCM9	1553759_at	minichromosome maintenance complex component 9	6q22.31
MERTK	233079_at	C-mer proto-oncogene tyrosine kinase	2q14.1
MET	203510_at	met proto-oncogene (hepatocyte growth factor receptor)	7q31
MFAP2	203417_at	microfibrillar-associated protein 2	1p36.1-p35
MLF1	204783_at	myeloid leukemia factor 1	3q25.1
MOSC2	221636_s_at	MOCO sulphurase C-terminal domain containing 2	1q41
MYRIP	242730_at	myosin VIIA and Rab interacting protein	3p22.1
NADK	213613_s_at	NAD kinase	1p36.33-p36.21
NEBL	203962_s_at	nebulette	10p12
NEFL	221805_at	neurofilament, light polypeptide	8p21
NELL2	203413_at	NEL-like 2 (chicken)	12q13.11-q13.12
NEO1	225270_at	neogenin homolog 1 (chicken)	15q22.3-q23
NETO1	1552736_a_at	neuropilin (NRP) and tolloid (TLL)-like 1	18q22-q23
NF-E4	1560527_at	transcription factor NF-E4	7q22.1
NIPAL3	225876_at	NIPA-like domain containing 3	1p36.12-p35.1
NPTX2	213479_at	neuronal pentraxin II	7q21.3-q22.1
NR2F2	209120_at	nuclear receptor subfamily 2, group F, member 2	15q26
NRCAM	204105_s_at	neuronal cell adhesion molecule	7q31.1-q31.2
NTRK2	207152_at	neurotrophic tyrosine kinase, receptor, type 2	9q22.1
NUDT16P	232251_at	nudix (nucleoside diphosphate linked moiety X)-type motif 16 pseudogene	3q22.1
ONECUT2	233446_at	one cut homeobox 2	18q21.1-q21.2
OTP	223835_x_at	orthopedia homeobox	5q13.3
P2RY1	207455_at	purinergic receptor P2Y, G-protein coupled, 1	3q25.2
PAPSS2	203060_s_at	3'-phosphoadenosine 5'-phosphosulfate synthase 2	10q23-q24
PAX6	235795_at	paired box 6	11p13
PCDHGA4	1552735_at	protocadherin gamma subfamily A, 4	5q31
PDGFRA	203131_at	platelet-derived growth factor receptor, alpha polypeptide	4q11-q13
PDS5B	1570119_at	PDS5, regulator of cohesion maintenance, homolog B (S. cerevisiae)	13q12.3
PEG3	209242_at	paternally expressed 3	19q13.4
PIGM	236622_at	phosphatidylinositol glycan anchor biosynthesis, class M	1q23.2
PION	240061_at	Pigeon homolog (Drosophila)	7q11.23
PKIB	223551_at	protein kinase (cAMP-dependent, catalytic) inhibitor beta	6q22.31
PLCB4	203896_s_at	phospholipase C, beta 4	20p12
PLOD2	202619_s_at	procollagen-lysine, 2-oxoglutarate 5-dioxygenase 2	3q23-q24
	202620_s_at
PPAPDC1A	236044_at	phosphatidic acid phosphatase type 2 domain containing 1A	10q26.12
PPM1H	212686_at	protein phosphatase 1H (PP2C domain containing)	12q14.1-q14.2
PPP1R1B	225165_at	protein phosphatase 1, regulatory (inhibitor) subunit 1B	17q12
PRKAA2	227892_at	protein kinase, AMP-activated, alpha 2 catalytic subunit	1p31
PRODH	214203_s_at	proline dehydrogenase (oxidase) 1	22q11.21
PRPH	213847_at	peripherin	12q12-q13
PRRT2	227192_at	proline-rich transmembrane protein 2	16p11.2
PRRX1	226695_at	paired related homeobox 1	1q24
PTPLA	219654_at	protein tyrosine phosphatase-like (proline instead of catalytic arginine), member A	10p14-p13
PTPRG	204944_at	protein tyrosine phosphatase, receptor type, G	3p21-p14
RAD9B	1564688_a_at	RAD9 homolog B (S. pombe)	12q24.11
RASGEF1A	230563_at	RasGEF domain family, member 1A	10q11.21
RASSF6	233463_at	Ras association (RalGDS/AF-6) domain family member 6	4q13.3
RBM11	232549_at	RNA binding motif protein 11	21q11
RBM47	229440_at	RNA binding motif protein 47	4p13-p12
RET	211421_s_at	ret proto-oncogene	10q11.2
RGS7	206290_s_at	regulator of G-protein signaling 7	1q43|1q23.1
RND3	212724_at	Rho family GTPase 3	2q23.3
RNF182	230720_at	ring finger protein 182	6p23
ROBO1	213194_at	roundabout, axon guidance receptor, homolog 1 (Drosophila)	3p12
RPL22	238370_x_at	Ribosomal protein L22	1p36.3-p36.2
RRAD	204803_s_at	Ras-related associated with diabetes	16q22
RYR1	205485_at	ryanodine receptor 1 (skeletal)	19q13.1
S100A6	217728_at	S100 calcium binding protein A6	1q21
SATB2	213435_at	SATB homeobox 2	2q33
SCIN	1552365_at	scinderin	7p21.3
SCNN1G	241436_at	sodium channel, nonvoltage-gated 1, gamma	16p12
SEMA3C	203789_s_at	sema domain, immunoglobulin domain (Ig), short basic domain, secreted, (semaphorin) 3C	7q21-q31
SETD6	219751_at	SET domain containing 6	16q21
SFRP4	204051_s_at	secreted frizzled-related protein 4	7p14.1
SGSM2	217538_at	small G protein signaling modulator 2	17p13.3
SLC25A21	220474_at	solute carrier family 25 (mitochondrial oxodicarboxylate carrier), member 21	14q11.2
SLC25A30	216712_at	solute carrier family 25, member 30	13q14.12
SLC25A35	236064_at	solute carrier family 25, member 35	17p13.1
SLC37A4	217289_s_at	solute carrier family 37 (glucose-6-phosphate transporter), member 4	11q23.3
SLC44A5	235763_at	solute carrier family 44, member 5	1p31.1
SLFN5	243999_at	schlafen family member 5	17q12
SOSTDC1	213456_at	sclerostin domain containing 1	7p21.1
SOX2	228038_at	SRY (sex determining region Y)-box 2	3q26.3-q27
SOX9	202935_s_at	SRY (sex determining region Y)-box 9	17q24.3-q25.1
	202936_s_at
SPATA13	225564_at	spermatogenesis associated 13	13q12.12
SPATA6	220299_at	spermatogenesis associated 6	1p33
SPSB1	226075_at	splA/ryanodine receptor domain and SOCS box containing 1	1p36.22
ST8SIA1	210073_at	ST8 alpha-N-acetyl-neuraminide alpha-2,8-sialyltransferase 1	12p12.1-p11.2
STAMBP	235361_at	STAM binding protein	2p13.1
SVIP	226278_at	small VCP/p97-interacting protein	11p14.2
	230005_at
SYCP1	216917_s_at	synaptonemal complex protein 1	1p13-p12
SYCP2	206546_at	synaptonemal complex protein 2	20q13.33
SYCP3	1553599_a_at	synaptonemal complex protein 3	12q
SYNGAP1	230297_x_at	synaptic Ras GTPase activating protein 1 homolog (rat)	6p21.3
SYNM	212730_at	synemin, intermediate filament protein	15q26.3
TBC1D30	213913_s_at	TBC1 domain family, member 30	12q14.3
TC2N	1553132_a_at	tandem C2 domains, nuclear	14q32.12
TCIRG1	204158_s_at	T-cell, immune regulator 1, ATPase, H+ transporting, lysosomal V0 subunit A3	11q13.2
TDRD12	215356_at	tudor domain containing 12	19q13.11
TDRD6	232692_at	tudor domain containing 6	6p12.3
TFCP2	227637_at	Transcription factor CP2	12q13
TFPI2	209277_at	tissue factor pathway inhibitor 2	7q22
	209278_s_at
TGFBR3	226625_at	transforming growth factor, beta receptor III	1p33-p32
THAP10	219596_at	THAP domain containing 10	15q23
THEM4	229253_at	thioesterase superfamily member 4	1q21
THNSL1	222931_s_at	threonine synthase-like 1 (S. cerevisiae)	10p12.1
TMEFF2	223557_s_at	transmembrane protein with EGF-like and two follistatin-like domains 2	2q32.3
TMEM132B	1563488_at	transmembrane protein 132B	12q24.31-q24.32
TMEM163	223503_at	transmembrane protein 163	2q21.3
TMEM37	227190_at	transmembrane protein 37	2q14.2
TMEM56	237515_at	transmembrane protein 56	1p21.3
TNFAIP2	202510_s_at	tumor necrosis factor, alpha-induced protein 2	14q32
TPM1	210986_s_at	tropomyosin 1 (alpha)	15q22.1
TSGA10	220623_s_at	testis specific, 10	2q11.2
TSPAN15	218693_at	tetraspanin 15	10q21.3
TSPYL6	231339_at	TSPY-like 6	2p16.2
TTC29	223962_at	tetratricopeptide repeat domain 29	4q31.23
TWIST1	213943_at	twist homolog 1 (Drosophila)	7p21.2
TYMP	217497_at	thymidine phosphorylase	22q13|22q13.33
UACA	1558356_at	uveal autoantigen with coiled-coil domains and ankyrin repeats	15q22-q24
VEGFC	209946_at	vascular endothelial growth factor C	4q34.1-q34.3
WDR21C	1553197_at	WD repeat domain 21C	8q21.3
WDR27	235298_at	WD repeat domain 27	6q27
WHAMML1 /// WHAMML2	213908_at	WAS protein homolog associated with actin, golgi membranes and microtubules-like 1 /// WAS protein homolog associated with actin, golgi membranes and microtubules-like 2 (pseudogene)	15q11.2 /// 15q13.1
WNT16	224022_x_at	wingless-type MMTV integration site family, member 16	7q31
WWTR1	202133_at	WW domain containing transcription regulator 1	3q23-q24
YAP1	224894_at	Yes-associated protein 1, 65kDa	11q13
ZIC2	223642_at	Zic family member 2 (odd-paired homolog, Drosophila)	13q32
