# Supplementary material for: Identification of Methylated Genes Associated with Aggressive Clinicopathological Features in Mantle Cell Lymphoma
Source: PLoS One. 2011 May 16;6(5):e19736. doi: 10.1371/journal.pone.0019736 (PMC3095614; doi:10.1371/journal.pone.0019736)
Supplement: Table S3 — Non CpG islands genes. (XLS) [file pone.0019736.s003.xls]

## Sheet: Sheet1
Supplementary Table S3. Non CpG islands genes
Gene Symbol	Probe Set ID	Gene Title	Chromosomal Location
ABCA9	242541_at	ATP-binding cassette, sub-family A (ABC1), member 9	17q24.2
ADAM28	241446_at	ADAM metallopeptidase domain 28	8p21.2
ADNP2	203321_s_at	ADNP homeobox 2	18q23
	203322_at	ADNP homeobox 2	18q23
ANGPT1	205608_s_at	angiopoietin 1	8q22.3-q23
APOBEC4	1554545_at	apolipoprotein B mRNA editing enzyme, catalytic polypeptide-like 4 (putative)	1q25.3
APOC2 /// APOC4	204561_x_at	apolipoprotein C-II /// apolipoprotein C-IV	19q13.2
APOD	201525_at	apolipoprotein D	3q26.2-qter
ART3	210147_at	ADP-ribosyltransferase 3	4p15.1-p14|4p15.1-p14|4p15.1-p14
C2	1554533_at	complement component 2	6p21.3
C3	217767_at	complement component 3	19p13.3-p13.2
CD3D	213539_at	CD3d molecule, delta (CD3-TCR complex)	11q23
CEACAM1	206576_s_at	carcinoembryonic antigen-related cell adhesion molecule 1 (biliary glycoprotein)	19q13.2
CLEC4E	219859_at	C-type lectin domain family 4, member E	12p13.31
COL3A1	232458_at	Collagen, type III, alpha 1	2q31
COX7B2	231265_at	cytochrome c oxidase subunit VIIb2	4p12
CPA5	240744_at	carboxypeptidase A5	7q32
CSTA	204971_at	cystatin A (stefin A)	3q21
CXCL10	204533_at	chemokine (C-X-C motif) ligand 10	4q21
CXCL11	210163_at	chemokine (C-X-C motif) ligand 11	4q21.2
	211122_s_at	chemokine (C-X-C motif) ligand 11	4q21.2
CXCL9	203915_at	chemokine (C-X-C motif) ligand 9	4q21
DSCR8	241224_x_at	Down syndrome critical region gene 8	21q22.2
DUSP19	1552705_at	dual specificity phosphatase 19	2q32.1
ENPP5	227803_at	ectonucleotide pyrophosphatase/phosphodiesterase 5 (putative function)	6p21.1-p11.2
ENTPD1	207691_x_at	ectonucleoside triphosphate diphosphohydrolase 1	10q24
FAM71F1	231466_at	family with sequence similarity 71, member F1	7q32.1
FCER1G	204232_at	Fc fragment of IgE, high affinity I, receptor for; gamma polypeptide	1q23
FCRL5	224405_at	Fc receptor-like 5	1q21
FGD4	242445_at	FYVE, RhoGEF and PH domain containing 4	12p11.21
FILIP1	1556325_at	filamin A interacting protein 1	6q14.1
FILIP1L	1554966_a_at	filamin A interacting protein 1-like	3q12.1
FSTL5	232010_at	follistatin-like 5	4q32.3
GBP2	202748_at	guanylate binding protein 2, interferon-inducible	1p22.2
GNA15	205349_at	guanine nucleotide binding protein (G protein), alpha 15 (Gq class)	19p13.3
GTSF1	227711_at	gametocyte specific factor 1	12q13.2
HBE1	205919_at	hemoglobin, epsilon 1	11p15.5
HORMAD1	223861_at	HORMA domain containing 1	1q21.2
HTR2B	206638_at	5-hydroxytryptamine (serotonin) receptor 2B	2q36.3-q37.1
IFI27	202411_at	interferon, alpha-inducible protein 27	14q32
IL1R2	205403_at	interleukin 1 receptor, type II	2q12-q22
IL23R	1552912_a_at	interleukin 23 receptor	1p31.3
	1561853_a_at	interleukin 23 receptor	1p31.3
IL2RB	205291_at	interleukin 2 receptor, beta	22q13|22q13.1
KCNJ13	211427_s_at	potassium inwardly-rectifying channel, subfamily J, member 13	2q37
LGALS2	208450_at	lectin, galactoside-binding, soluble, 2	22q12-q13|22q13.1
LGSN	220393_at	lengsin, lens protein with glutamine synthetase domain	6pter-q22.33
MBD3L2	1552456_a_at	methyl-CpG binding domain protein 3-like 2	19p13.2
MFAP5	213764_s_at	microfibrillar associated protein 5	12p13.1-p12.3
MPP7	238778_at	membrane protein, palmitoylated 7 (MAGUK p55 subfamily member 7)	10p11.23
MS4A4A	1555728_a_at	membrane-spanning 4-domains, subfamily A, member 4	11q12
MYBPC1	214087_s_at	myosin binding protein C, slow type	12q23.2
MYOF	211864_s_at	myoferlin	10q24
NLRP2	221690_s_at	NLR family, pyrin domain containing 2	19q13.42
NLRP5	1552405_at	NLR family, pyrin domain containing 5	19q13.42
NUDT12	223535_at	nudix (nucleoside diphosphate linked moiety X)-type motif 12	5q21.2
OR7D2	1562337_at	olfactory receptor, family 7, subfamily D, member 2	19p13.2
P2RY5	218589_at	purinergic receptor P2Y, G-protein coupled, 5	13q14
PIGR	226147_s_at	polymeric immunoglobulin receptor	1q31-q41
PRLR	211917_s_at	prolactin receptor	5p13.2
PTGS1	205128_x_at	prostaglandin-endoperoxide synthase 1 (prostaglandin G/H synthase and cyclooxygenase)	9q32-q33.3
RAB13	202252_at	RAB13, member RAS oncogene family	1q21.2
RFPL2	207227_x_at	ret finger protein-like 2	22q12.3
SALL2	213283_s_at	sal-like 2 (Drosophila)	14q11.1-q12
SERPINA1	202833_s_at	serpin peptidase inhibitor, clade A (alpha-1 antiproteinase, antitrypsin), member 1	14q32.1
SERPINB10	214539_at	serpin peptidase inhibitor, clade B (ovalbumin), member 10	18q21.3
SLAMF7	222838_at	SLAM family member 7	1q23.1-q24.1
SLC13A4	219824_at	solute carrier family 13 (sodium/sulfate symporters), member 4	7q33
SLC38A11	243231_at	solute carrier family 38, member 11	2q24.3
TAS2R39	1553553_at	taste receptor, type 2, member 39	7q34
TDRD9	228285_at	tudor domain containing 9	14q32.33
TEX15	232760_at	testis expressed 15	8p12
TLR4	224341_x_at	toll-like receptor 4	9q32-q33
TMPRSS3	220177_s_at	transmembrane protease, serine 3	21q22.3
TNFAIP6	206026_s_at	tumor necrosis factor, alpha-induced protein 6	2q23.3
TRIM43	1553619_a_at	tripartite motif-containing 43	2q11.1
TRIM48	220534_at	tripartite motif-containing 48	11q11
TRIM49	221154_at	tripartite motif-containing 49	11p11.12-q12
TRPM1	206479_at	transient receptor potential cation channel, subfamily M, member 1	15q13-q14
TYROBP	204122_at	TYRO protein tyrosine kinase binding protein	19q13.1
UGT2B17	207245_at	UDP glucuronosyltransferase 2 family, polypeptide B17	4q13
ZSCAN4	1552851_at	zinc finger and SCAN domain containing 4	19q13.43
