# Supplementary material for: Identification of Methylated Genes Associated with Aggressive Clinicopathological Features in Mantle Cell Lymphoma
Source: PLoS One. 2011 May 16;6(5):e19736. doi: 10.1371/journal.pone.0019736 (PMC3095614; doi:10.1371/journal.pone.0019736)
Supplement: Table S4 — Amplicons analyzed in 25 genes indicating the size of the amplicons (Length) and the number of CpG locis (CpGs). In bold are indicated the amplicons analyzed in primary MCL (XLS) [file pone.0019736.s004.xls]

## Sheet: SupplementaryTable1
Supplementary Table S4. Amplicons analyzed in 25 genes indicating the size of the amplicons (Length) and the number of CpG locis (CpGs). In bold are indicated the amplicons analyzed in primary MCL
GeneName	AmpliconName	TargetSequence	Length	CpG's
CDH1	CDH1_CpG1	GACCCTAGCAACTCCAGGCTAGAGGGTCACCGCGTCTATGCGAGGCCGGGTGGGCGGGCCGTCAGCTCCGCCCTGGGGAGGGGTCCGCGCTGCTGATTGGCTGTGGCCGGCAGGTGAACCCTCAGCCAATCAGCGGTACGGGGGGCGGTGCCTCCGGGGCTCACCTGGCTGCAGCCACGCACCCCCTCTCAGTGGCGTCGGAACTGCAAAGCACCTGTGAGCTTGCGGAAGTCAGTTCAGACTCCAGCCCGCTCCAGCCCGGCCCGACCCGACCGCACCCGGCGCCTGCCCTCGCTCGGCGTCCCCGGCCAGCCATGGGCCCTTGGAGCCGCAGCCTCTCGGCGCTGCTGCTGCTGCTGCAGGTACCC	368	32
	CDH1_CpG2	GCTGCTGCTGCTGCTGCAGGTACCCCGGATCCCCTGACTTGCGAGGGACGCATTCGGGCCGCAAGCTCCGCGCCCCAGCCCTGCGCCCCTTCCTCTCCCGTCGTCACCGCTTCCCTTCTTCCAAGAAAGTTCGGGTCCTGAGGAGCGGAGCGGCCTGGAAGCCTCGCGCGCTCCGGACCCCCCAGTGATGGGAGTGGGGGGTGGGTGGTGAGGGGCGAGCGCGGCTTTCCTGCCCCCTCCAGCGCAGACCGAGGCGGGGGCGTCTGGCCGCGGAGTCCGCGGGGTGGGCTCGCGCGGGCGGTGGGGGCGTGAAGCGGGGTGTAGGGGGTGGGGTGTGGAGAAGGGGTGCCCTGGTGCAAG	360	35
AHR	AHR_CpG1	GATGAGGGTGGGGCCCTCAAGGAAGACGGAATGGAATCCAGATGGGCGGGGGCAAGCAGGACGGGGCGGGGCTACGCGGGATCTGGGCGGGGCGGGGCCGGTGAGGGGTCGGGGGTGCTCCTGCTATTCAGCCGGTGCGCGCGGCGGCGGGAGGCAGTGGCTGGGGAGTCCCGTCGACGCTCTGTTCCGAGAGCGTGCCCCGGACCGCCAGCTCAGAACAGGGGCAGCCGTGTAGCCGAACGGAAGCTGGGAGCAGCCGGGACTGGTGGCCCGCGCCCGAGCTCCGCAGGCGGGAAGCACCCTGGATTTAGGAAGT	316	32
	AHR_CpG2	GCTGCTGCTGTTCATGGTGCCCAGCCGACGGCGGCGGCTACTCCCCGGGCACTGGCGGCCGGGTCCCCGGAACCCGGTGTAGGCTGGGACCACTGCGGCGGCCGGCGCCGGGTTCCGCGAAGCCGCGCCCGCTCCACCTGCGTCCTCTCGGGACAGTGGCGTGGGCGCCGCGCCTCAACGCCTCGGCTCACGCAGGCTTCCGCAGCCCGCGCCAGTACAGGTGAGCTGCCTGGGCCTGGCGCAGTGAGGGTGGGCGAGGGGCGGAGACCCGCGAGCAAGGCGGCGCAGGTGCCGTCTACACCGGCGGAGGCGGCGCGGCAATGCCCGCAGGTGAGGCGGCCCGGGCGGAGGAGGAGCCTGGGCCGTCTATTTAGAATCCTGGCCTGGGTCGCTCACGGT…	487	63
CCND2	CCND2_CpG1	GAGGCATCCTCCAGGTAAGCTTGGGAGTATGTGTGCTTAGTGCTGCAGGCTCCTGCAGAAAAGTGCCTATAAACACCCAACACCCTGCTGCACCCTCCACCTCCAGGCTTTGTACACTTTCCAACCGAAACTCCAAAACGCTAGCGTAGAGGGTGGGGAGCCGGCCGGAAAAAGAATAAAAGTCCAATAAAACTGGCGTTCGCTAAAGTTTATCACCAGTCCTACATGGGATATATATATATGTATTTTTTTTTCCGTGAAGGGTGAAAAGGAGATAAGGAAGAACCAACAATCTACCCCCTCCCGCCGCCCCCCACCCCCGCGCCACGGTGATCAGTTTGGACTTCAAAGCCAGAGCACAGGCTCTTGCGCTTTTTCTTGAAACCGAAGTCTACACTG…	475	18
	CCND2_CpG2	CCCTTATGGGGGTCTTAAAATGTAAGTGAATGTCCTTATCCGGGGTGACTCAAAAGCTTAAGTCGGGAAGCCCAACGTGACTAAAACCAATAGGTGATTGTTCGGGGCCGACTGTGTGCGGGTGTACACGGTATTCGGCCCGGGTGTCATCCGCGGCGCTGGACTGTTTCATTTTGAGTTTGCAACTTGGGTTTTTC	197	12
CDC14B	CDC14B_CpG1	GGCTCATGACTCCAAAGCATCTGGAAGGCGGGGCAGAGGCAAGGACTGCCAGCCGCCGAGAGGGGAGGCGCCGCGACCACACCCCCGAAGTTTAAAAAACAAAGTTTAAAGGGCCGCGCGGGGCAGCGGGCGCAGCGACACCCCTCGGCGGCCCAACGGCCTGACACGACAGCGCAACCCCGGAAGTCCCCAAGTCCTGGAAAAAGCCCCGCGCGCGACGAGGCCGTGGGGACGGACAGCACCCCGCCCCACCTCCCGCTTTCTTTCCCCCCGCCTGGCCGCCCGCCTTCCTTCCCCAGCTGGGAACGCGGGGCGGCCTGTGCCAACCAGGGCTCCTCCAGTGCCCAAACGCTCCGCAGAGGGGACATGCGTCAGAGGCCAGCGGGCCTGCAGAGGGAA…	467	40
	CDC14B_CpG2	TGGCTGGGATTTCTCAAAAGTGACAACCCGGACATTCGTCTTGCCGGCTGGCTCGAATGCCACCAACGTGACACCTTCCTTCTCGAGGCCCCGGCGGGGAGCGGACCCCGGGAGGCGGAGGCGTTCGGGGGGCGCGCTAGGGGGCAGGGCGCGGGAGGCCCAGGAGAGGGGCTCGGGCTTACGCGCCGGACGGGCAACGCGGCGCCCAGGGTCCCAAGGCTACGGAGCAGCGGGGGTTTGGCCAACGCCAAAAAGGGGCAGCTCCCGTGCCAGGCGCGTTCAGCGCGCTCGGGGAATCCTCAGGGGCTGATTCAGAGGTTGTGACTCGCGCGAGGGCCAACCGGGCTCGCAATCCCTGAAGGCGGAATCCACAGGAACTCAGAAGCAGCCCGCGGGGAG…	488	48
CYP1B1	CYP1B1_CpG1	GGAGCTCTACCAGCAGGCTTTCATGGGAGCGGAGGTGCCCACGTTTCCATTGTGCGGTAACCGCGCTTCATCACAGCCACCTCCAATCGAGGCCGCACGGTGTCCCCAGAACCACGCTCGGTACAACCTGCCCCGGCCGCTGCGCTCGACTTGGGAGCGCGCCCCGCCCCGAGCGCACGACCTCCCTTCCCTCTCCGCGACTTGAGCTTGCTTCCCGGAAAGCCAGTGTAGTGGCAGCGGTTTGCCTCACAGCGCCCCTGGTTGGTTGTTTAAATTTTATCTTAGGTTCTCGCAAACAAATTGCCACCTCAGTGGAGGCTCTTTGGCATGCTAAATTTTTTCCAGTTCTTGCGGCGAGATCAGGAATCCCTAAAAGTAGCCGCTCCCCCGCCCCGGGGC…	432	32
	CYP1B1_CpG2	AGCCCTGCTGCACCAGGGCCTGGTGGATGGCGCGCTCGCCATTCAGCACCACTATGGGGCAGCTGCCCAGGCGGATCTGGAAAACGTCGCCGTAGCGCCGCGCCAGGCGAGCGAACGAGAGGTGAGCCGCCTGGCCCACCGCCGCCGCGTTTCCGATCAGTGGCCACGCAAACGGGCCCGGGGGCGCGGACCGGAGCTGCCGCCTCCGTTGCCTCAGCAGCCGCTGGCCCACATGCACAGTGGCCAGCACCGACAGGAGTAGCAGGAGCGTGGTCTGCTGGATGGACAGCGGGTTTAGCGGCCAAGGGTCGTTCGGGCTGAGGCTGGTGCCCATGCTGGGGACAGAGAGGAGAAGGCGTGACACTCAGGGGTGCAGAGACAGGAGCGGGCGCCCCACGC…	470	40
Foxc1	Foxc1_CpG1	CAGCCCCAACTCCCTGGGAGTGGTGCCCTACCTCGGCGGCGAGCAGAGCTACTACCGCGCGGCGGCCGCGGCGGCCGGGGGCGGCTACACCGCCATGCCGGCCCCCATGAGCGTGTACTCGCACCCTGCGCACGCCGAGCAGTACCCGGGCGGCATGGCCCGCGCCTACGGGCCCTACACGCCGCAGCCGCAGCCCAAGGACATGGTGAAGCCGCCCTATAGCTACATCGCGCTCATCACCATGGCCATCCAGAACGCCCCGGACAAGAAGATCACCCTGAACGGCATCTACCAGTTCATCATGGACCGCTTCCCCTTCTACCGGGACAACAAGCAGGGCTGGCAGAA	348	35
	Foxc1_CpG2	CACCACTCCCAGGGAGTTGGGGCTGGACACGGAGTAGCGCGCCTGCATGGCCCCCGCTCGCCGCCGCCCCGCGCCGCCCGCCGCCCCCCACCCTCGCTCGGGCCGGGCCGCGCCGCGCCGGCCGCCGAGTCCGAGTCCGGGCCCGGCCGAGCTGGTGCCGGCCCGCTGCGCTGTGCGTCCGGCTGCGCTGCCGCCTCTCCCGGCGCTCGCTGGGGCTGGCTCCTCCGGCGCCTCGGGCTACCTCGGGGCCCGCGCGGCCGCGAGGCGGGGTCGCTGCGAGGGGAGAAGGCCGGGCCCGGCCGCGGCAGACCGCCTTGCAGGAACTCGCGGCGCAGCTTCCAGGCGCAAACGGGGGAAAGCAGACAAAAAGAAAGAACAAGC	381	58
G0S2	G0S2_CpG1	TGGGCCATCATCTCCTTGGCCAGGGGGATCAGCTCCTGGACCGTTTCCATCTCGGCTCTGGGCTCTCGGAGGCGGGAATGACCTGCAGGAGGAGCAGCAGGAGAGGGGCTTCAGCCACCAAAGAACGGCTCCCACCACCCCGCACCCAGCTAATCTTGGGGAGGGCTCATAGAAAGGCGGACTACCTTAGTGGCACGGCGCGAGCAGGAGGCAGCGCGAGCTGCAGTTGGCAGCGGTCAGCGCGTCCGTTGGTCCGACCGACCTCAGCGTTCTCCTCCTCTCGGCAGCTGCAGCTCTCCCAGTTGGAGACTCCGCCGCTGGCACCGCTTTAGCGTCCGGGGGCCGCTTATATCTTTTCTCTGAGACACGCCTCCTGGGCTCTCCGGCCCAGGCCAGCGC…	490	32
	G0S2_CpG2	GGCCTGATGGAGACTGTGTGCAGCCCCTTCACGGCCGCCAGACGTCTGCGGGACCAGGAGGCAGCCGTGGCGGAGCTGCAGGCCGCCCTGGAGCGACAGGCTCTCCAGAAGCAAGCCCTGCAGGAGAAAGGCAAGCAGCAGGACACGGTCCTCGGCGGCCGGGCCCTGTCCAACCGGCAGCACGCCTCCTAGGAACTGTGGGAGACCAGCGGAGTGGGAGGGAGACGCAGTAGACAGAGACAGACCGAGAGAGGAATGGAGAGACAGAGGGGGCGCGCGCACAGGAGCCTGACTCCGCTGGGAGAGTGCAGGAGCACGTGCTGTTTTTTATTTGGACTTAACTTCAGAGAAACCGCTGACATCTAGAACTGACCTACCACAAGCATCCACCAAAGGAGT…	409	23
GPX3	GPX3_CpG1	CACTTTGGAGCCAAAAGAGGAAGGGACCGCCTCCCACGTCCACAGGGACCTGACTTCCACCTCTCTGCCCAGATTTGCTTATGTCACTGTCGCCCCGGGACGGGGAGGTGGGGAGCTGAGGGCAAGTCGCGCCCGCCCCTGAAATCCCAGCCGCCTAGCGATTGGCTGCAAGGGTCTCGGCTTGGCCGCGGATTGGTCACACCCGAGGGCTTGAAAGGTGGCTGGGAGCGCCGGACACCTCAGACGGACGGTGGCCAGGGATCAGGCAGCGGCTCAGGCGACCCTGAGTGTGCCCCCACCCCGCCATGGCCCGGCTGCTGCAGGCGTCCTGCCTGCTTTCCCTGCTCCTGGC	352	23
	GPX3_CpG2	TCCTGCCTGCTTTCCCTGCTCCTGGCCGGCTTCGTCTCGCAGAGCCGGGGACAAGAGAAGTCGAAGGTGAGTGAGCCTCCGGGCCGGGGGCCGGGAGAAAAAACCTAGCCCCTCGGTGTCCAGCGCTCAGTGCAATGCACCCCTTTTCCCAGGCTCCCCGCCAGATGGGCAATCCCCAGGTGCGAGAGACCTCCTGAACCCCTTTTGCCGCCCCCTCCGCCGCCGGGACCCCGCCCCCGACCGTCGTCGTCTCGTAGTTCCATCTGTTGGAGAGCCGAGACCTGGTGCTTCAGGCGGGCAGAATGACTAAGGGAGGAAGGTCTCTCT	327	24
HES1	HES1_CpG1	GGAGGAGGGACCCCCAGCACTCTGAAGCAGCTGACACGGGGCTCACTTTCCTTTCTTGCCTACTCTATGCAGAGCTCGCGGCATTCCAAGCTGGAGAAGGCGGACATTCTGGAAATGACAGTGAAGCACCTCCGGAACCTGCAGCGGGCGCAGATGACGGGTGAGGGCGGCTCGCCGCGTCCCCCTGTGCGGGCGTCCCGCTCGCCTCGCGGTGATTTCTTCCAGACTTCCGCCCGTGGTTGTGAGAGGCATTCAGCTACATTTTACTGCCTTGGCTCACTCTTGCGTTCCCACGGTCTGGGGCTTATTTATAGCCACAACTCCAAGTTGTTACTGTTCCGGAAAGGGAGGGAAAGAGGTTGCAGCCGCGAGGGTGGCGGGCGCCGGGTAGGGGCGAAA…	457	31
	HES1_CpG2	GGGAGAAGCCAAGAAGGTAAATAGCAGCTGCTGTGCTCGAGCCTGGGAAAACCCCGCCCCCTGCGCCTGGCCCGGGCTCATTGGCGCGCGCTGCGTGTGGGGGGTGTGTGTGTGTGTGTGTCCGGGGCCCCCTCCTCCGGCCCCGCCGGGCCAGGAATCCGAGGGGGCGGCGGGCTGGGAGCCGAGCCCCGGCGCTTACCCTCTCTCCCCACCCCCGCCTCCCCAGGCCAAGGTCAGCTCTTCCCGGCGGGGAGCGCACACCCGGGGTGGAGAGTGGGGAATTCTTCCAACCCCCGCCTCCCCACCCTCACTTTCGGGCTTGGGGTTTTCACTCGGCCGAAAGCCGCATTCGCAACAGCCCGGGGGCGAGGTGGGGGCCTCCAAGTTTGCTCCT	394	31
HOXA9	HOXA9_CpG1	GGGAGGCTGGCCCAGGGTCCCCGGCGCATAGCGGCCAACGCTCAGCTCATCCGCGGCGTCGGCGCCCAGCAGGAACGAGTCCACGTAGTAGTTGCCCAGGGCCCCAGTGGTGGCCATCACCGTGCCCAGCGCCTGGCCCGCCCGGCCCGACCCACGGAAATTATGAAACTGCAGATTTCATGTAACAACTTGGTGG	196	17
	HOXA9_CpG2	GGCCACCACTGGGGCCCTGGGCAACTACTACGTGGACTCGTTCCTGCTGGGCGCCGACGCCGCGGATGAGCTGAGCGTTGGCCGCTATGCGCCGGGGACCCTGGGCCAGCCTCCCCGGCAGGCGGCGACGCTGGCCGAGCACCCCGACTTCAGCCCGTGCAGCTTCCAGTCCAAGGCGACGGTGTTTGGCGCCTCGTGGAACCCAGTGCACGCGGCGGGCGCCAACGCTGTACCCGCTGCGGTGTACCACCACCATCACCACCACCCCTACGTGCACCCCCAGGCGCCCGTGGCGGCGGCGGCGCCGGACGGCAGGTACATGCGCTCCTGGCTGGAGCCCACGCCCGGTGCGCTCTCCTTCGCGGGCTTGCCCTCCAGCCGGCCTTATGGCATTAAACC…	477	48
LGALS3	LGALS3_CpG1	AGGGCAGAGCACAGGCTGTGGGGCTCTCCGCGCGCGCCCCGGCCCGGTCCCGGGGAGCCGAACCCTCTCCGGACCGCGCCCCAAGCAGCGCCCGGGCGCCCTCTCCCCTGCCCGGCCGGAGCCGCGTCCCCCGCGCCCCGCGCAGCTCACCGCTCGTTGGCTGGCTCCGGACGGCTGCTGGCGAGGAGGTGCTGCGGGCGCCGGCGGGGCGGTGGCTCCGAGCCTCAAATACTCCCAGCCCCGCCCGGCCCGCCTCTCCCGAGGCGGGGCGGCGCCCCTGCCCAGCCAGTCCTCTCCCCGGACCAGGCTGGGCGAGCCCCGCGCCGGCCAGACACCCCGAGCCGCCGCCGCAGGGGCGACCAGGAAGCTCCCGACGGGGAGAGCGCGGGCACTGAGGGG…	499	65
	LGALS3_CpG2	AGCCTCAGCTGATGCTCAAAAGGGGCCGGGCCAGCCAAGCTGTGGGTCCCGGGAGGCGCCCTATGCAGTCCTGGGAAGTCCCTTCGCTCCCCCGCGGCCGTGATCTGGGGAAGGGTGACGGGGCTCCAACCCCAATTAGAGAAACTGGAGCGGCCGTCTGGTTTGCTGAGCGAGCCCCTCCGCCTCCCCTCGCAGCGGGACCTGGTGGGACTGGGGTGACCAGACTGCGGCTCGTCACCGGATGGGGCTTACTCTGGGGCCGCAGAGCGCAGGCGGCGGAGGTGCGACGGCGGCGAAGCCCACGAGGCTCCGCAGAAGGTGGCCCGTGCCGCCCCGGGGACGTGTGTGGGTCTCGTAAGGTGCTGCCAACCTTCCCCGAACGCCAGCGCCCTCGATAAT…	476	42
MAL	MAL_CpG1	CTGGGAGCAACCTCCTACTCTCAGGCAGACGCGCAGCACCAAGCAGAGAGGCCCGGTGCAGGATCCCAGCGCCGAACCAGCGCCGGCTCAGTGGACGCGGAAGGGGCCGGCGGCCGCGGCCGGTCCCATCCCCCACTGCAGACCCCCAGCCTGTGGCGGTGGTCCAGTTCCGCCAGGAAACCGCCGCCTGGAGCTGTGGGTCGCGCACATTAACGCATCCAGCGGAAAAATGAAGGAGACCCAAATTCAAAGTTAAAGTAATGGTGACCCGAGAGGTGCCTTGATGAGAAGGTTTGGGGTCCCGGTTACTGATGGTTATCATTCTTACGAGATGCTGGTCACCTACGAAGGGAGAAAGGCACGAGGAGCGCCTGACCAAAGTGGTTTTGCCCTGCTTC	398	28
	MAL_CpG2	AGAAGCCACTGGGCAGGGTGCTGCCCCCCGTCGCCGCTGCGGGGGCCATGACGGCGTGCTGGCGTCGGCCTTGGGACGGGACGAGCGCCGCTCAGACTCCGCGCAGACCTCTCGCTGGCTCCGCGGAGCCCAGTGGCCTGGGCGCCCCCGCGCGCGGGTTAAGAGCAGGGGAGCCCGGGGCAGAAGAGGGAGGAGCCCCGGCCGCCGCCCAACCCCGCCCCCCGCCCCACGCCCCGGGAGACCCGGCCCGAGCGCCGCGGGCACCGCCCTGAACCTCTTCGAGGCCCCGCTGCGGGCGTCCAGAGCTGGGGACTGTGGGTCTGACTCCT	329	40
MCAM	MCAM_CpG1	AGCCTGGGAGGCAGTAGCCTGGAATACCCCAGGGACATGGTTGGCACTGGGCATGAGGCCAGCGAGCTGGGTATTGCCTAGCCCTCCCCTTCCCCAGCCGGACAGCGGCTGGGACGGCGGAATGGGAGCCAAGAGAAACACGCGACACCGCTGCGGGCCATACAAGGGCAGCGTGGACCCGAGAGCGCCCTGCTACCAGGCGGATCCGGAGAAACGCTCCGAGGTGCCCGGGCGCACTTCCCACCTGAATGTGGTCCCCAAAATAAGCCAGCGGGCGCTTCCAGTATGGGAATCCTCCATCCCTCATCTCTGTCCCCTATGATCCCATCACTCGGGGAGGCGCGAGGCGACCCACACCGCCCCGCAACCCCTGCCAACGCCCAGCTCGGGCGGGAGCCG…	459	34
	MCAM_CpG2	GAAGGAAGCTGCCTTTTCCAGCAACAGGCGGGCGCGGAATTCAGGCTTTGAGGATGCGCCCCAGCTGCGCCTCCTGCCCGGCTTCAATTGCGGGCCCCCAGAGTGAGCACCTCAGGGACCACCCACCCCCCAGCACCCCGAAAGGCTGAGCTCCACCCCTTCTCGTTCCCAGAAGCAGCCTCCTCCCCGCCTTCCGAGTGCTGCTCCCGGGATACTCTAGAATCCCGGCTGCAAACTGGCTGCAAAGAAGAGTTGCTCGCGCGCAAGGCGCCCGGGGATCGGGGACCCAGGGAGGAGGCTCGTCCTCCCAGACGCAACGCCCCGACCCCGCCGCGCCGCTGGCTCTGCTCCCTGGCACGCTCCACCGCAGACCCCTAGCCGGGGCGCGGCCCCCCTGCG…	480	41
NPTX2	NPTX2_CpG1	GAAAGGGGGCCTGGCCCTGGGGAGGGTGTGATCGTCCGTGGGGGTGAGCTGGACTTGAGGGTGAAAGGCGGGGATCTAGATCCTGCTCGGGAACTCCCCTGCGTGGTATCCCTTCCCACACCGCTGCTCTTGCTGGAAGGAAACGTTTAAATTCCACCCCCGCGCGTCGGGACTGCCAGCGGGATCCGCCGAGCACTTCCCGAGGTCCGGGCTAGCGAACCCAGACGGCCAAGCCGCGGGCGCCAAATACCCGGGGACGCGGTAGCCTCTATCCTCTTGCAAATCTCCAAATCTCCGCGAGCCGGGATGCGCTCCCGCAGGCCGTGCGGGTTGCTGCGAGGCTGCCGCGGGAGGTCAGCTGCCCCGGGCATGTGGTGTTTCTTTCTTTAAATCAGGTCA…	415	35
	NPTX2_CpG2	CCTTTCTCAGGGTGGCTTCTGGCGCGGCACGGGGCCTCGCTGCGCGTTTGCCGCCGCCCTCAGGGAGGCGTTTTCTCCAGCAGGAGCAGCCCCCCAGGCGGGACTCGAACCCCGACTGCCATCGCGAGCCACCCCCGCGGCAGGCGTGGGCCTTCTCGTCAAGGCCCGGCCACCTCACTCTCGAGGCGGGAAGGAGCCGCACGACGGCCGCCTCCGGATGCAACGGTCCCCGGGACGCGCTCCATGGCCCCGCCTCCACCCCCCGCGCCAACTCGGAAAACGCTCGGGAAGAATCCCGGGGGCCTCGGGGACCGGGACCAGGACCAGGCGCCGGACGCTGATGGGAAGGAGGGGACACCCGGAGTTAGGGACAAAGTCACGAGGCCACTCGCAGAGCCC…	499	52
PAX6	PAX6_CpG1	CTGGAGGATGATGACAGAGGTCAGGCTTCGCTAATGGGCCAGTGAGGAGCGGTGGAGGCGAGGCCGGGCGCCGGCACACACACATTAACACACTTGAGCCATCACCAATCAGCATAGGTGTGCTGGCTGCAGCCACTTCCCTCACCCACACTCTTTATCTCTCACTCTCCAGCCGCTGACAGCCCATTTTATTGTCAATCTCTGTCTCCTTCCCAGGAATCTGAGAATTGCTCTCACACACCAACCCAGCAACATCCGTGGAGAAAACTCTCACCAGCAACTCCTTTAAAACACCGTCATTTCAAACCATTGTGGTCTTCAAGCAACAACAGCAGCACAAAAAACCCCAACCAAACAAAACTCTTGACAGAAGCTGTGACAACCAGAAAGGATGCCTC	398	9
PTPRG	PTPRG_CpG1	CCCCCAGTCCCCAAACTGTCCCAGTAGAGGCCGCGCGGAGAGAGCAGAGCCGAGGGACCCAGCGCAAGGCGGGAGCCAAGCGCGGCTGCTTTAAGAACGCGGAGAGCGCGCGCCCGCCGCCAGCTGGCCCGGGCTGCGCGCCCCCGCCGCCACCGCGCGCCCCCTGTTCGCTCGCTCCTTCGCTCGCCGGCTTTAAAGTCTCTGCCAGGATCCATGCTCACATGTTACTTCCTGTATGGAGGCATGGCCAGTTTCCAGCCCCGCGCTCTTCGTTCCTTCCCAGCCTGCGCCGGAGCCACAACTTTCAGGAGCATGGACTGAAGGCGCCCTCGCCCCAGCGCCCCTCTGAGATCCTTTGTGTTTTCCTCCGTTTCCTCCGGCCGTTTCTATTTTGGGGGG…	494	42
	PTPRG_CpG2	AGAGAGGAGGGAGGCTGCCTTCTGGGGCCGGCTTGTTTTTTGCTGGATTCCCGTTGTTCGAGCTCTTAAAAGACGCCGCACGGTGCTCGGGTTTGGCGAGATCCTCCGCGCAGCTCGCGGATCCCGGACTTGAGGGGCCCCTCGCCCTGGCGAGGGGAAAGGGGGAGGGCGGACAGCTGCCTTTTTAAAGCGATGGGGTTTTCTGTTCGGCTTCACTGCCCTGGCATTTGCAGCGGTGAGGCTCACCGTCTGCGGCTCCTGTTCGCGCCTCCAACACAGCGCATTCCCCCGCCGGGAAACAAAGCCGAGCGGCCTTTGCACTCCGGCTACATTGAGATTTAATTTTTTTTTTTTTTCTTTTTCGGGCTTTCATTGGCCCAGTCCAAGGCTGGGGAAAGTG	400	30
RASSF6	RASSF6_CpG2	CTGGTAGAGGGAAACCAGTGCCCTGTCTCTGCCGGGCTGGGACTCCGCGAGTCACTCACCTGTAGGGGAGGTCCGAGGCCCGCGCGGGCGCAGGGGCGGCGCCTGTCTCCTCCCAGAGCATGGCTCAGCTGGGCGCTTGCAGTGCCCCCGACGCGATCAGCGATCCTGGAGCCCCAGGAGCTGTTAATTATTTCTCCTTTTCGCCACAGCAGGGAAGTGTCAAGAAACCTGAGCCACTCCCTGTGCCTCAGTGCATGTTGGGAGTGTTTACTTTCTTAGGAACAGCTGATAGGTACACTCCTTTGCTCTCTGCCACACTTCTTGAGAAATGAATGGA	337	16
ROBO1	ROBO1_CpG1	AGCTGCTGAGGGAGGGCCAAAAAGTGCTTCTCCGTCTCCCGGCGAGCCCAGTCAGCAGCGGGCCACCCGCGGCGGCGGCGATAGCAGCCAAAGTAGAAGCAGCAGCTCCGGAGGAAGGGCTCGGGGTGCCGGGAGTGTGACTGGGTGACTCCGCGCGCAGAGAGCGAGCGAGGGGGCGGTGCGGCGACAGCGGCTGCCTGGGCGGGCCCTTGTTCCCATCACTTGGGGGATGCGGAGGGTACTGGAGACAGCAGCAGGACCGCGGACACTCGCACGTCTTCTGGGCGCCCCCAGCCCCGCGCGGCGCCCAACATCGCCCTCGGCCCCTCGCCCTCTGGGGCGCTCGCAGGCACCCCTAAACTACGCAGAAGCCCAAACTTCCTGGGGGCAGCTGCCTGC…	401	38
	ROBO1_CpG2	GGAGCTGCTGCTTCTACTTTGGCTGCTATCGCCGCCGCCGCGGGTGGCCCGCTGCTGACTGGGCTCGCCGGGAGACGGAGAAGCACTTTTTGGCCCTCCCTCAGCAGCTCTCACACCCCAACTTTGCCGCCGCCGCCGCGCCTGCCCTCGCAGCGGCGCTCGGCCGCACATTGTGGGGGCGCACGCCGGGAGGCTCCGCAAGACCGTGGAGGCAGGAAACGGCACTACTGCGCTTCTGCCTCGGCTCTTTGTTGTTCGCTTTGGATGGTTCTTGAAAGTGTCTGAGCCTCCTCGGAAATCCTGGGGCCGGAGAAGACAAACCTTGGAATTCTTCC	335	30
Sox9	SOX9_CpG1	TGGAGAATGACTTGTCAGAGCTCAAGGTCGATGTGGCGCGGGGCGGCCTCGAGAGCGCCGGGCTCCTGCGTGGCCACGGCCGCCGCTGCCAACCTTCGCGGGGACTTAGCTTTGCTTTCCATTGACTCCCTTTGCAAAAGCGCAGCAGAATCCTGACCAGCCGCACCAGCCCCGGCGAACCCGAGCATGTTAATCTATTTATATGGATTATTACGGAGGAACAGCGGGCGTTGAGTCACCAAAACATTTGCTTCAAAAGACTATTTCTAAGCACTTTTGCAGGCAGGCAGGCTCGCTCCAGGCGCGTAAACTCGGCTACGCATTAAGAAGCGGCTGCTTTTCGAATACTGCAAACTCCAGCTAAGTCCCCGGTGCCGCGGAGAGAGCAGTGAAAAGAAA…	431	32
	SOX9_CpG2	GGTGGGGGTAGATCCTAGTCTAGACACACACACTTGCGCGCACACACACACACACACACACAAGATTCGCGCGGAGAAGGCACTAAAATTCTGGCATTCCGAGAGTACGACAAACTTACACACTTGGAAGTCCCGGGTCCCCCGCCTTCCCCGCAGCACCCCCCGCCCCCCCACCCTACCGTCCGCCCTTTGGCTGCGATCCCCTCCCCTCTCCTCCCCTCCCGCCTCGTCACCCAGCCCAGTGCCACAATCCTCCTCCCTCCCCAAAATCGGGTCCAATCAGCTGCCTGCCAACCCTGGGACTGCTGTGCTGTGATTGGCGGGTGGCTCTAAGGTGAGGCGGAGTATTTATTAAAGAGACCCTGGGCTGGGAG	374	19
TFPI2	TFPI2_CpG1	CTGCAGAGAAAGTGCAAACTTGGGAGCGAGTCCCCCCTGCCAGCGGAGCGCGCGGCAGGGACCTGGAGAAAGCGAGGCTTGGAGGGCGCCTACACGGGGCCCCATGGCCCGCTGCGCCCTCTCCGCCGGTTGGGGAGAGAAGCTCCTGGAGCGGCCAGATACCTGTTGGCTCCTGAGCAGCATCGCCCAGTGCAGCCTCCGTCAGGAAAAGCAGCAGAATCGACAGCCCCAGGGGGCGAGCGGGGTCCATGGTGCAGGGGGTCGGGCGGCCCGCTGGGCAAGGCGTCCGAGAAAGCGCCTGGCGGGAGGAGGTGCGCGGCTTTCTGCTCCAGGCGGCCCGGGTGCCCGCTTTATGCGGGGCGAGCGTCCGGCCGACCCCCGCCGGGGCGGAGCCTGAGG…	476	43
THEM4	THEM4_CpG1	GCCCTGGGTCATGTGGGAAGGATGACCGCAAAGCCTCCAGTCGGCGCGCGGGTTCCGGGGCTGAGGGGCTGAGGGGCCCAAGGCGATAACCGGGATCCGCTCCGGCCGCGCTCCTCTTGCCTTTGAGAAGCCCCGGAAGTGGCCCGGCTGTTGGCCGCAGCGGGAGGTCTTCGGAAAGAAAAGGCCGGAACCAGAAGATAGACTCAACAGCGATGCCCTACCCGGACCCCGCCGGCCTCACACCCCGGCCAGCCAGCCGCCAGTAGTGCGCACCGCCTCCTCCCCAAGCCCCGCCCTGCGTCCACCCCAGGGGTTAACTCGCACGCGCGCTCTTGTGGCGGAGGTAGAGTGCGCCGTCCAGGGCTAGAGCAAGCGCGGCCCCGCGGCCCGGAGCCATGC…	511	54
TWIST1	TWIST1_CpG1	GAGAGCTGCAGACTTGGAGGCTCTTATACCTCCGTGCAGGCGGAAAGTTTGGGGGCAGCAGTGTCATTGGCCTGACGTGAGGAGGAGGGACTTTTCGAAGTTTTATAGGAAAGTTTCCGCTTTCCAGTCCCCCTCCCCCGTCCCACCTCCCTTCCTCGGGGTCTAACAATTCGTCCTCCCAAACCATTCAAAAACGACCTGGCCCGGGCGGCCGGCCCCTCCACCCGCCTCCTAGCCGCCCTCCCCCTTCCCTCCCCGTCGCCTTCCTCCGGCGGGCGCGGGGCGATTTCCTTCCCCGCCGGAGCGTGCGGGCAGCGCCCCCGAACCCTAGCGCAGCCCAGGAAGCGGTCGGAGGAGACTGTCCTGGCCGCGGTGGCAGCCCCATCCGGAGTGGCTGTG…	412	33
	TWIST1_CpG2	GGAGTGGCTGTGACAGCAGCAATGGCAACAGCTTCTACACAGTGGGTGATGTCTCATCTCGCCCAAGAGCCCTCTAGGTCCGTGGGGCCGATTTGGGATTGCTGGGGCTGGGGGGGTGGTGTGGCGCGGGGTGGGGGGGCATGCCAAGAAAAGTGTCAACCGCGGAGCCCACCCAATGGTCAGGTAGACGAACCCCTTGGAGTTCCAAAGGCCAAACCGCGGCGGCCCAGCCCGGAGGTCCTGGGCGTTTCTGAAGACGTGGCCGCGCCGCGGGGGCTGAGGATTTGCGTCCCGGCCTGCTCTCTCGCCCTTCTGGGCCCTCCTTTCCCCTCTACAACGACCCAGTCTGACGCTCCCCAACATCCAAAGGACTACGCCTCGGAAGGTGCTCGAAAGAGG…	443	27
IL17RD	IL17RD_CpG1	TGCCAGAGTCTCAGTGGGGGCTTGGGGGGCGTGACCAGAGGGGCGTGGTCTACGGGGGCAGGGCCACAACTGGAGGGCCAGGCTGTGGGGGCGGGGCCAGCACACGAGGACTGAGGGTGGGGGCGGGGCCCGGGCTGGCAACGCATGCCCAGTGCGGTCCCCTTCGCTGCCGCCGCGGCCGCCGCGGCCACCGCCCACTCGGGGCTGGCCAGCGGCGGGCGGCCGGGGCGCAGAGAACGGCCTGGCTGGGCGAGCGCACGGCCATGGCCCCGTGGCTGCAGCTCTGCTCCGTCTTCTTTACGGTCAACGCCTGCCTCAACGGCTCGCAGCTGGCTGTGGCCGCTGGCGGGTCCGGCCGCGCGCGGGGCGCCGACACCTGTGGCTGGAGGGTAAGG	395	42
	IL17RD_CpG2	TGAGAAAACTGACATCCAGAGAGATGGAGTTGCCCAAAGCCACATGGTTACTGAAAGGACCCATTTGATCCGTTTTCTTACGACCCCCTGGACTCTACTTCCCCTAAAGCTTAGCACCAGCTCTGAATAACAGCAGAGTACTCCCACCTGCCCTGGCGGCTTTGATCTAGAAAGACTTGTTGTGCGGTCGCAGTGCAGGGTAGTCTGGGGCGGCGGTCTCCGACCTGGACTGCGCGCGCCCCCTCGCGGTTACCTTGGAGACTAGACATCCGCTCTTCTTTTCCTCCGGGAAAAGAAACGGGAAGTGGCCGTGGGCCGGTGAATTCCGTGTAGTGGCCAAGGTACGCACCGCTCCAGAACTATGGGGTGGGCGTCCTGGGATTTCTGGGCGCAGGGTTG…	485	28
PEG3	PEG3_CpG1	GGAGATGTCCACCCTGGGCTGGTGGCGCCGCCGGGCGCCGGGCGCCATGAGGGTGCGCTAGGCGGCTGTTCGTGCCCGAGGCTGCGCAGCACTGAGGTGAGGTGAGTGCGCCTTCGGCCGCCCCGCGCGCCTCCTGCCCGCGGGACCTTGGTGTCGCGACGGCTCTGGGCCAGAGTGGCCGTCTTGCCGCAAGCCCAAGACCCCGCGGCAAGCCAGCGACCCTTGTGGCAGGGCGGGCTGGCGGACATGGTACTTGGCCGCCCGCTGCCCAGTCCGAGAGTGGGCACAGTGGCGGCCAGGCTGTGGATGGTTGGTGCCTTTTTGGGGCAGGGGTGGGCGCAGCCCGGGCTGCTGCGTTGGTGCCGCCATCTTGCAGTCCGGGGTCTGAGGGGCTGCTGCA	400	38
NR2F2	NR2F2_CpG1	GGGGCTGGCAGAAGTGGCTTCTCCGCGATCAGCTCACTGAGCTCTCTATATAGTGAACTTTGACACGACTGCTGCAACTTAGCGCACGTTGCCATGGCGACGGCGCGCCTTATAAGGCAGCAGCCGGGGTTGGCCTGGCCAGGCGCGCGCGCGCCGCCCCCTCGCCGTCATTGGCCGGACTGCGGCGGCCCCGCCATGGCGGCCGCGGGCGCAGCCCGGTCCTAGCGCGAGCGGCGTCGCCGGCGCGGCGCGGGGCACGCGGGGGACCGGGGGTTGGGGGGGCGGGGACGGGGTGGCCGCGCCGCCGCCGCCGCCGCCGCCGAGAGGGGGATGGGCCCGTGCTGGCCCTGCGAGCGCTGCCTCTGCTCTCCCCACATCCCGCACCCGAGGTTTCCGCCC…	583	75
	NR2F2_CpG2	AAAAGAGAGAGAGGAGGGCAGATCACCACCTAGAAGCACATCCTTCGTGCGCAGAGGGGGGAGAAAAAGACGGAGAGAAAGAATGAAAGAGGGGAAAAAAGGCAGTACGGCACCCGGAGAAAGGAGGCAACTCGGGGAGAGGAGGAGGAGAAGAAGAAAACACACACGCGCGCACGCACACACACACCGCGGAGAGAAAAGAACAGAGAATCAAAGTGATCAAATATGCTAAAAAGGGGGGCGCGGGAGGGAATGCGATTTATAGGCGCCGGGGCTGGCAGAAGTGGCTTCT	292	17
	NR2F2_CpG3	GGGGGCCAAGTCCAGGGCAGCCCACAGTCAGCCATTCAGGAAAGCCATCGAAATCAGGAGGACTAGGAGATCGGAGGCGCCGGGTGCGGGCGCGCCCAGGGAGCCAGGCAGGCCGGGGCGGAGGCCGGCGGCCCGCGGAGTGGCCGGAGCGCTGCCCGGGTCCGGGGGAATCAGCATGAAAGTGGTCCGCGTCGGGCGCTGCGCGGCGTCGTCCTGGCGCTGGGCCGCCGCCGCCGCCGCCTGCCCCGGGCGTCCGGCGCGCGCCTCGCTCTCTCCGGCCGCCGCCGCCCGCAGTCGCTGGGTGGAGGCCGCTCGCCGTTCCCTGCGGGCCGCCCGGGCCGCCGCTGCCGCCGGAGCCGCCGCCGAAGCCGCCGGGTCGGGCCCGGAGCCGCTGCGTCT…	557	81
